# Supplementary material for: Amelioration of Pulmonary Fibrosis by Matrix Metalloproteinase-2 Overexpression
Source: Int J Mol Sci. 2023 Apr 3;24(7):6695. doi: 10.3390/ijms24076695 (PMC10095307; doi:10.3390/ijms24076695)
Supplement: Supplementary file 1 [file ijms-24-06695-s001.zip]

Archive with 1 entries (1 files):
- ijms-2268307-supplementary.pdf
